# Supplementary material for: Clustering of adolescents’ health behaviors before and during the COVID-19 pandemic: examining transitions and the role of demographics and parental health behaviors
Source: BMC Public Health. 2025 Dec 6;26:149. doi: 10.1186/s12889-025-25368-3 (PMC12797725; doi:10.1186/s12889-025-25368-3)
Supplement: Supplementary file 2 — Supplementary Material 2. [file 12889_2025_25368_MOESM2_ESM.xlsx]

## Sheet: A. Pre-pandemic (3 classes)
		Class 1	Class 2	Class 3
Cigarette	Non-smoking	0.208	0.99	0.91
	Experimental smoking	0.486	0.01	0.083
	Infrequent smoking	0.152	0	0.007
	Frequent smoking	0.154	0	0
E-cigarette	Non-use	0.439	1	0.97
	Use	0.561	0	0.03
Alcohol	Non-drinking	0.084	0.529	0.259
	Experimental drinking	0.024	0.43	0.622
	Infrequent drinking	0.695	0.034	0.117
	Frequent drinking	0.198	0.007	0.002
SSB	0 times	0	0.153	0
	1 time	0.138	0.269	0.064
	2 times	0.108	0.317	0.175
	3 times	0.206	0.085	0.243
	4 times	0.11	0.03	0.161
	5 times	0	0.049	0.109
	6 times	0.042	0	0.081
	7 times	0.397	0.098	0.168
		Class 1	Class 2	Class 3
Sweet	0 times	0.058	0.04	0
	1 time	0.1	0.228	0.109
	2 times	0.2	0.316	0.218
	3 times	0.173	0.146	0.228
	4 times	0.177	0.068	0.144
	5 times	0.057	0.083	0.125
	6 times	0.05	0.037	0.049
	7 times	0.185	0.083	0.126
Savory	0 times	0.063	0.143	0
	1 time	0.392	0.755	0.507
	2 times	0.175	0.103	0.334
	3 times	0.207	0	0.12
	4 times	0.089	0	0.035
	5 times	0.038	0	0
	6 times	0	0	0
	7 times	0.036	0	0.004
FandV	0 times	0	0.003	0
	1 time	0	0.003	0
	2 times	0.04	0.018	0.017
	3 times	0.076	0.01	0.067
	4 times	0.149	0.041	0.136
	5 times	0.098	0.067	0.281
	6 times	0.174	0.26	0.19
	7 times	0.462	0.598	0.309
PA	Insufficiently active	0.126	0.305	0.298
	Sufficiently active	0.874	0.695	0.702

## Sheet: B. Lockdown 1 (2 classes)
		Class 1	Class 2
Cigarette	Non-smoking	0.776	0.917
	Experimental smoking	0.116	0.078
	Infrequent smoking	0.015	0.005
	Frequent smoking	0.094	0
E-cigarette	Non-use	0.927	0.984
	Use	0.073	0.016
Alcohol	Non-drinking	0.302	0.504
	Experimental drinking	0.238	0.243
	Infrequent drinking	0.201	0.208
	Frequent drinking	0.258	0.045
SSB	0 times	0.019	0.193
	1 time	0.094	0.228
	2 times	0.037	0.186
	3 times	0.16	0.135
	4 times	0.098	0.063
	5 times	0.061	0.068
	6 times	0.051	0.026
	7 times	0.481	0.1
		Class 1	Class 2
Sweet	0 times	0.013	0.041
	1 time	0.092	0.13
	2 times	0.121	0.255
	3 times	0	0.201
	4 times	0.143	0.11
	5 times	0.201	0.088
	6 times	0.081	0.033
	7 times	0.349	0.142
Savory	0 times	0.048	0.203
	1 time	0.219	0.641
	2 times	0.375	0.126
	3 times	0.236	0.012
	4 times	0	0.018
	5 times	0.098	0
	6 times	0.012	0
	7 times	0.012	0
FandV	0 times	0	0.005
	1 time	0.024	0
	2 times	0.032	0.02
	3 times	0.032	0.034
	4 times	0.09	0.063
	5 times	0.364	0.112
	6 times	0.072	0.236
	7 times	0.385	0.53
PA	Insufficiently active	0.86	0.693
	Sufficiently active	0.14	0.307

## Sheet: C. Reopening 1 (2 classes)
		Class 1	Class 2
Cigarette	Non-smoking	0.77	0.928
	Experimental smoking	0.128	0.056
	Infrequent smoking	0.013	0.015
	Frequent smoking	0.089	0
E-cigarette	Non-use	0.916	0.984
	Use	0.084	0.016
Alcohol	Non-drinking	0.181	0.51
	Experimental drinking	0.238	0.275
	Infrequent drinking	0.346	0.215
	Frequent drinking	0.234	0
SSB	0 times	0	0.157
	1 time	0	0.309
	2 times	0.223	0.183
	3 times	0.069	0.139
	4 times	0.172	0.038
	5 times	0.117	0.064
	6 times	0.083	0.013
	7 times	0.336	0.097
		Class 1	Class 2
Sweet	0 times	0	0.037
	1 time	0.085	0.151
	2 times	0.19	0.322
	3 times	0.032	0.186
	4 times	0.095	0.064
	5 times	0.191	0.095
	6 times	0.021	0.061
	7 times	0.386	0.083
Savory	0 times	0	0.168
	1 time	0.371	0.689
	2 times	0.349	0.1
	3 times	0.152	0.038
	4 times	0.046	0.005
	5 times	0.047	0
	6 times	0.024	0
	7 times	0.012	0
FandV	0 times	0	0.005
	1 time	0.024	0
	2 times	0	0.019
	3 times	0.058	0.043
	4 times	0.05	0.065
	5 times	0.355	0.145
	6 times	0.083	0.225
	7 times	0.43	0.5
PA	Insufficiently active	0.322	0.374
	Sufficiently active	0.678	0.626

## Sheet: D. Lockdown 2 (2 classes)
		Class 1	Class 2
Cigarette	Non-smoking	0.472	0.95
	Experimental smoking	0.444	0.05
	Infrequent smoking	0.084	0
	Frequent smoking	0	0
E-cigarette	Non-use	0.776	1
	Use	0.224	0
Alcohol	Non-drinking	0	0.46
	Experimental drinking	0.071	0.357
	Infrequent drinking	0.706	0.184
	Frequent drinking	0.224	0
SSB	0 times	0	0.254
	1 time	0.212	0.19
	2 times	0.123	0.202
	3 times	0.16	0.11
	4 times	0.079	0.012
	5 times	0.152	0.015
	6 times	0.042	0.064
	7 times	0.233	0.153
		Class 1	Class 2
Sweet	0 times	0.06	0.106
	1 time	0.206	0.349
	2 times	0.256	0.194
	3 times	0.143	0.155
	4 times	0.118	0.066
	5 times	0.118	0.047
	6 times	0.029	0.029
	7 times	0.07	0.054
Savory	0 times	0.226	0.322
	1 time	0.551	0.541
	2 times	0.139	0.118
	3 times	0	0.02
	4 times	0.028	0
	5 times	0.028	0
	6 times	0.028	0
	7 times	0	0
FandV	0 times	0	0
	1 time	0	0
	2 times	0	0.029
	3 times	0.033	0.047
	4 times	0.029	0.088
	5 times	0.344	0.066
	6 times	0.198	0.263
	7 times	0.396	0.507
PA	Insufficiently active	0.638	0.667
	Sufficiently active	0.362	0.333

## Sheet: E. Reopening 2 (2 classes)
		Class 1	Class 2
Cigarette	Non-smoking	0.543	1
	Experimental smoking	0.362	0
	Infrequent smoking	0.063	0
	Frequent smoking	0.032	0
E-cigarette	Non-use	0.905	1
	Use	0.095	0
Alcohol	Non-drinking	0.061	0.513
	Experimental drinking	0.05	0.416
	Infrequent drinking	0.656	0.036
	Frequent drinking	0.232	0.035
SSB	0 times	0.046	0.218
	1 time	0.231	0.315
	2 times	0.289	0.181
	3 times	0.112	0.045
	4 times	0.1	0.041
	5 times	0.11	0
	6 times	0.031	0.016
	7 times	0.081	0.184
		Class 1	Class 2
Sweet	0 times	0.067	0.151
	1 time	0.301	0.308
	2 times	0.189	0.155
	3 times	0.172	0.172
	4 times	0.11	0.078
	5 times	0.097	0.044
	6 times	0.032	0.062
	7 times	0.033	0.03
Savory	0 times	0.196	0.38
	1 time	0.605	0.521
	2 times	0.126	0.062
	3 times	0.026	0.037
	4 times	0.032	0
	5 times	0	0
	6 times	0	0
	7 times	0.016	0
FandV	0 times	0	0
	1 time	0	0
	2 times	0	0.016
	3 times	0	0.031
	4 times	0.107	0.081
	5 times	0.274	0.196
	6 times	0.276	0.178
	7 times	0.344	0.499
PA	Insufficiently active	0.301	0.51
	Sufficiently active	0.699	0.49

## Sheet: F. Cigarette (across waves)
		Class 1	Class 2
Lockdown 1	Non-smoking	0.776	0.917
	Experimental smoking	0.116	0.078
	Infrequent smoking	0.015	0.005
	Frequent smoking	0.094	0
Reopening 1	Non-smoking	0.77	0.928
	Experimental smoking	0.128	0.056
	Infrequent smoking	0.013	0.015
	Frequent smoking	0.089	0
Lockdown 2	Non-smoking	0.472	0.95
	Experimental smoking	0.444	0.05
	Infrequent smoking	0.084	0
	Frequent smoking	0	0
Reopening 2	Non-smoking	0.543	1
	Experimental smoking	0.362	0
	Infrequent smoking	0.063	0
	Frequent smoking	0.032	0

## Sheet: G. E-cig (across waves)
		Class 1	Class 2
Lockdown 1	Non-use	0.927	0.984
	Use	0.073	0.016
Reopening 1	Non-use	0.916	0.984
	Use	0.084	0.016
Lockdown 2	Non-use	0.776	1
	Use	0.224	0
Reopening 2	Non-use	0.905	1
	Use	0.095	0

## Sheet: H. Alcohol (across waves)
		Class 1	Class 2
Lockdown 1	Non-drinking	0.302	0.504
	Experimental drinking	0.238	0.243
	Infrequent drinking	0.201	0.208
	Frequent drinking	0.258	0.045
Reopening 1	Non-drinking	0.181	0.51
	Experimental drinking	0.238	0.275
	Infrequent drinking	0.346	0.215
	Frequent drinking	0.234	0
Lockdown 2	Non-drinking	0	0.46
	Experimental drinking	0.071	0.357
	Infrequent drinking	0.706	0.184
	Frequent drinking	0.224	0
Reopening 2	Non-drinking	0.061	0.513
	Experimental drinking	0.05	0.416
	Infrequent drinking	0.656	0.036
	Frequent drinking	0.232	0.035

## Sheet: I. SSBs (across waves)
		Class 1	Class 2
Lockdown 1	0 times	0.019	0.193
	1 time	0.094	0.228
	2 times	0.037	0.186
	3 times	0.16	0.135
	4 times	0.098	0.063
	5 times	0.061	0.068
	6 times	0.051	0.026
	7 times	0.481	0.1
Reopening 1	0 times	0	0.157
	1 time	0	0.309
	2 times	0.223	0.183
	3 times	0.069	0.139
	4 times	0.172	0.038
	5 times	0.117	0.064
	6 times	0.083	0.013
	7 times	0.336	0.097
Lockdown 2	0 times	0	0.254
	1 time	0.212	0.19
	2 times	0.123	0.202
	3 times	0.16	0.11
	4 times	0.079	0.012
	5 times	0.152	0.015
	6 times	0.042	0.064
	7 times	0.233	0.153
Reopening 2	0 times	0.046	0.218
	1 time	0.231	0.315
	2 times	0.289	0.181
	3 times	0.112	0.045
	4 times	0.1	0.041
	5 times	0.11	0
	6 times	0.031	0.016
	7 times	0.081	0.184

## Sheet: J. Sweet (across waves)
		Class 1	Class 2
Lockdown 1	0 times	0.013	0.041
	1 time	0.092	0.13
	2 times	0.121	0.255
	3 times	0	0.201
	4 times	0.143	0.11
	5 times	0.201	0.088
	6 times	0.081	0.033
	7 times	0.349	0.142
Reopening 1	0 times	0	0.037
	1 time	0.085	0.151
	2 times	0.19	0.322
	3 times	0.032	0.186
	4 times	0.095	0.064
	5 times	0.191	0.095
	6 times	0.021	0.061
	7 times	0.386	0.083
Lockdown 2	0 times	0.06	0.106
	1 time	0.206	0.349
	2 times	0.256	0.194
	3 times	0.143	0.155
	4 times	0.118	0.066
	5 times	0.118	0.047
	6 times	0.029	0.029
	7 times	0.07	0.054
Reopening 2	0 times	0.067	0.151
	1 time	0.301	0.308
	2 times	0.189	0.155
	3 times	0.172	0.172
	4 times	0.11	0.078
	5 times	0.097	0.044
	6 times	0.032	0.062
	7 times	0.033	0.03

[truncated: 3 more sheets: K. Savory (across waves), L. F and V (across waves), M. PA (across waves)]
